# Supplementary material for: Colloidal Titanium Nitride Nanoparticles by Laser Ablation in Solvents for Plasmonic Applications
Source: Nanomaterials (Basel). 2024 Jul 17;14(14):1214. doi: 10.3390/nano14141214 (PMC11279895; doi:10.3390/nano14141214)
Supplement: Supplementary file 1 [file nanomaterials-14-01214-s001.zip]

Archive with 1 entries (1 files):
- nanomaterials-3068837-supplementary.pdf
